# Supplementary material for: Long-Term Follow-Up and Predictors of Functional Outcome after Surgery for Spinal Meningiomas: A Population-Based Cohort Study
Source: Cancers (Basel). 2021 Jun 29;13(13):3244. doi: 10.3390/cancers13133244 (PMC8269374; doi:10.3390/cancers13133244)
Supplement: Supplementary file 1 [file cancers-13-03244-s001.zip]

Archive with 1 entries (1 files):
- cancers-1190674-supplementary.pdf
